# Supplementary material for: Norepinephrine transporter defects lead to sympathetic hyperactivity in Familial Dysautonomia models
Source: Nat Commun. 2022 Nov 17;13:7032. doi: 10.1038/s41467-022-34811-7 (PMC9671909; doi:10.1038/s41467-022-34811-7)
Supplement: Supplementary file 6 — Source Data [file 41467_2022_34811_MOESM6_ESM.xlsx]

## Sheet: Fig. 1
		Ctrl	FD
1c	Biological replicate 1	56.64	31.39
	Biological replicate 2	69.25	30.62
	Biological replicate 3	82.51	33.26
	Biological replicate 4	88.03	17.68
		P=0.0011
		Ctrl	FD
1e	Biological replicate 1	84.93	28
	Biological replicate 2	85.18	7
	Biological replicate 3	72.1	37
	Biological replicate 4	94.3	50
	Biological replicate 5	84
	Biological replicate 6	95
		P=0.0002
		Ctrl	FD
1g	Biological replicate 1	2.8	0.76
	Biological replicate 2	1.7	0.8
	Biological replicate 3	3	0.7
	Biological replicate 4	2.6	0.45
	Biological replicate 5	2.1	0.7
	Biological replicate 6	2.1	0.6
	Biological replicate 7	3	0.8
	Biological replicate 8	1.2	1.2
	Biological replicate 9	1.8	1.4
	Biological replicate 10	1.7	0.6
	Biological replicate 11		0.35
		P<0.0001
1h		Ctrl										FD
	Biological replicates	1	2	3	4	5	6	7	8	9	10	1	2	3	4	5	6	7	8	9
	D0 hPSC	92	92	75	82	89	88	80				90	90	90	95	90	91	79	76	83
	D10 NC	68	77	81	86	86	87	90	92	85	81	73	93	91	77
	D14 symNP	79	81	80	78	89	90	86				46	20	28	39	30	64	59	56	37
		D14 P=0.000008
1j		Ascl1								PHOX2B								PRPH								CHRNA3								CHRNB4								VMAT1
	Biological replicates	1	2	3	4	5	6	7	8	1	2	3	4	5	6	7	8	1	2	3	4	5	6	7	8	1	2	3	4	5	6	7	8	1	2	3	4	5	6	7	8	1	2	3	4	5	6	7	8
	Ctrl	155.417	45.8866	51.8043	215.269	208.659	119.843	294.067	150.644	1652	205.074	168.313	1826.67	945.543	873.098			1562.89	2040.91	948.826	668.6	3050.86	1499.22	235.568	120.259	2.15846	4.14106	12.4235	4.3319	3.47015	29.2426			5.59834	2.43682	16.1113	0.8322	2.08493	6.40856			18.3792	8	9.98664	10.8528	1.89212	12.1678
	FD	186.108	186.108	441.112	322.913	415.873	80.7282			83.8652	2127.58	1269.46	578.03	438.065	1105.13	2055.11	1740.15	1027.56	2157.28	1217.75	448.822	594.28	311.913	504.951	1536.04	11.3137	9.81508	12.6407						2.21146	7.33603	4.75683	5.25977	2.21146	7.33603			3.4822	21.1854	4.85678	4.54727	3.97237	3.4822
		Ctrl								FD
1k	Biological replicates	1	2	3	4	5	6	7	8	1	2	3	4	5	6	7	8
	GAP43	113.772	44.4774	37.7918	75.8459	45.5696	108.383	38.8542	67.884	49.694	128.444	57.8803	82.7106	57.4805
	MAP2	3.78423	1.61328	1.90528	1.14472	1.45902	4.14106			3.5186	3.44618	1.52098	10.1261	10.4831	9.51366
	Synaptophysin	10.1965	10.0213	9.00047	7.06162	7.88986	11.5514			6.65759	11.2356	6.89237	14.8769	9.57983	15.8345

## Sheet: Fig. 2
		H9																			C1																			S2
	Biological replicates	1	2	3	4	5	6	7	8	9	10	11	12	13	14	15	16	17	18	19	1	2	3	4	5	6	7	8	9	10	11	12	13	14	15	16	17	18	19	1	2	3	4	5	6	7	8	9	10
2b	D20	0.036383	0.008006	0.021837	0.004457	0.010348	0.012821	6.1e-05	0	8.9e-05											0.317277	0.24188	0.02381	0.018411	0.001404	0.026681	0.000819	6.3e-05	0.00064	0.000183										0.05812	0.050733	0.015385	0.081395	0.35843	9.2e-05	0.004243	0.127137
	D25	0.003364	0.004229	0.00446	0.001877	0.033945	0.000121	6.1e-05	6.1e-05	0.003191											0.078004	0.070797	0.005087	0	0.000443	0.108425	0.196412	0.04182	0.058514	0.003605										1.04021	0.927628	2.01617	0.8797	0.175764	0.196703
	D30	0.14868	0.008506	0.0047	0.196943	0.434077	5.9e-05	0.00487	0.001022	0.016059	0.025116	0.073672	5.2e-05	0.001032	3.6e-05						1.41383	0.628777	0.04476	0.52676	0.222375	0.00018	1.61244	0.000451	0.263991	0.053559	0.177037	0.648229	0.193231	0.146713	0.041878	0.070118				0.141584	0.231291	0.265581	3.6292	0.618144	0.154612	0.366462	0.758275	2.03756
	D35	0.147126	0.208659	0.246274	0.191441	0.38673	0.000183	0.142015	0.29347	0.000134	0.091894										1.39443	0.685239	0.120888	1.82167	0.188989	0.000241	0.000978	0.015534	1.04295	0.129826										0.274071	0.246884	0.229717	1.97854	1.02188	0.323804	0.467923	1.36196	0.864901	0.267255
	D40	0.049871	0.188979	0.119536	0.406491	0.438946	5.7e-05	0.156826													1.04161	0.762245	5.7e-05	0.916856	0.146172	0.045124	0.133804	0.569995	0.575869	1.01277	0.102808	0.002806	0.000856							1.38355	0.381463	0.981009
	D45	0.235015	0.138923	0.129099																	5.7e-05	0.731645	0.054408	0.262586																2.56273	1.4206	1.34732
	D50	0.152335	0.15077	0.000124																	0.044721	0.516202	6.1e-05	1.12515	0.36943	0.063783	0.651388	0.082542												0.793427	3.98023	1.77403	0.900954
	D55	0.539236	0.008565	0.000268	0.150749	0.269557															0	0.304256	0.529286	0.244253	0.631389	0.280386														2.14708	1.19271	1.35126	5.69355	2.51832
	D60	0.392249	3.1e-05	0.505661	0.589414	0.402991	0.272186														0.000626	0.037905	0.18478	0.114454	0.242706	0.159555	0.019766													2.05798	2.21393	2.05337
		H9 & C1 were pooled and compared to pooled S2 & S3
		D30 P=0.0326
		D35 P=0.0013
		D40 P=0.0015
		D45 P<0.0001
		D50 P=0.0011
		D55 P<0.0001
		D60 P<0.0001
		Ctrl	FD		Uncropped gel
2c	Biological replicate 1	1.10538	2.27423
	Biological replicate 2	1.11337	1.36285
	Biological replicate 3	1.231	1.58937
	Biological replicate 4	0.815885	1.3059
	Biological replicate 5	1.23802	1.54069
	Biological replicate 6	1.2266	1.55307
		P=0.0115
		Ctrl	FD
2d	Biological replicate 1	0.25437	5.93809
	Biological replicate 2	0.132127	0.792784
	Biological replicate 3	0.157127	2.26577
	Biological replicate 4	0.481297	0.697372
	Biological replicate 5	0.128514	1.77154
	Biological replicate 6	0.600818	0.716978
	Biological replicate 7	0.128514	2.81864
	Biological replicate 8	0.191445	0.882703
	Biological replicate 9	0.162105
	Biological replicate 10	0.209497
	Biological replicate 11	0.592546
		P=0.0054
	CRHR1	Ctrl	FD		CRHR2	Ctrl	FD
2e	Biological replicate 1	4.72397	4.40762		Biological replicate 1	0.212421	1.02101
	Biological replicate 2	4.34694	5.91755		Biological replicate 2	0.199575	0.351111
	Biological replicate 3	1.6644	4.75683		Biological replicate 3	0.0629347	0.170755
	Biological replicate 4	0.671286	3.4822		Biological replicate 4	0.0137445	0.076415
	Biological replicate 5	1.09051	4.36203		Biological replicate 5	0.0853775	0.0419554
	Biological replicate 6	2.89788			Biological replicate 6	0.0455944	1.77769
	Biological replicate 7	4.54727			Biological replicate 7	0.0297699	0.469761
	Biological replicate 8	2.05623			Biological replicate 8	0.0068723
	Biological replicate 9	1.99308			Biological replicate 9	0.0316862
		P=0.026				P=0.0383
		Ctrl				FD
	Time (second)	Biological replicates 1	Biological replicates 2	Biological replicates 3	Biological replicates 4	Biological replicates 1	Biological replicates 2	Biological replicates 3	Biological replicates 4
2f	0	7675	6612	5596	5866	11266	11527	10193	12310
	1	7602	6411	5658	5878	11666	11011	9973	12578
	2	7670	6374	5669	5784	11844	11557	9953	12494
	3	7407	6554	5563	6102	11402	11556	10083	12602
	4	7571	6506	5279	6219	11413	11304	9842	12400
	5	7617	6608	5610	5940	11696	11163	10140	12654
	6	7568	6135	5585	5868	12012	11239	10185	12414
	7	8102	6641	5981	5922	11449	11696	10192	12722
	8	7628	6576	5626	6325	11284	11190	10046	12632
	9	7808	6342	5553	5907	11523	11358	10407	12292
	10	7450	6527	5631	5902	11498	11202	10289	12405
	11	7603	6346	5424	5988	11312	11311	10313	12700
	12	7518	6427	5735	6068	11695	11320	10146	12858
	13	7661	6506	5575	6115	11721	11179	10290	12257
	14	7840	6430	5619	6071	11639	11540	10304	12519
	15	7464	6576	5456	6134	11373	11132	10188	12717
	16	7954	6655	5478	5982	12020	11184	9968	12524
	17	7625	6583	5997	6041	11267	11139	10189	12729
	18	7680	6444	5475	6237	11561	11261	10026	12488
	19	7415	6472	5572	6134	11719	11219	9969	12280
	20	7719	6634	5744	5835	11289	11080	10192	12495
	21	7655	6482	5592	6040	11566	11016	10308	12260
	22	7733	6488	5862	6032	11442	11224	10400	12435
	23	7973	6460	5927	6050	11542	11327	10283	12427
	24	7603	6541	5424	6149	11099	11325	9898	12645
	25	7537	6541	5943	6319	11320	11441	10289	12508
	26	7756	6656	5479	5942	11489	10977	10217	12359
	27	7841	6636	5495	5976	11857	11216	10085	12386
	28	7850	6560	5541	6191	11304	11109	9992	12686
	29	8057	6331	5714	6205	11679	11242	10441	12460
	30	7388	6333	5755	5836	11554	11294	9887	12055
	31	7720	6536	5769	5890	11541	11367	10135	12545
	32	7683	6450	5533	6281	11080	11314	10109	12597
	33	7634	6568	5726	5879	11566	10992	10335	12559
	34	7467	6532	5678	5994	11689	11266	10261	12608
	35	7327	6455	5622	5894	11416	11373	10048	12608
	36	7740	6826	5411	6167	11252	11407	9963	12297
	37	7660	6487	5633	6218	11420	11321	10249	12669
	38	8038	6673	5561	6175	11822	11086	10152	12639
	39	7809	6700	5907	6089	11854	11122	10009	12523
	40	7887	6496	5550	6260	11476	11506	10171	12539
	41	7925	6816	5690	5986	11746	10899	9975	12647
	42	7592	6805	5356	6296	11371	11070	10177	12507
	43	7423	6549	5699	6063	11396	11139	10002	12426
	44	7896	6513	5349	6223	11469	11228	10503	12285
	45	7402	6641	5485	6088	11754	11230	10346	12607
	46	7551	6338	5747	6020	11357	11009	10032	12856
	47	7480	6661	5639	5937	11560	11408	10040	12718
	48	7692	6599	5426	6264	11652	11427	9960	12401
	49	7393	6275	5818	6091	11583	10983	9831	12430
	50	7809	6766	5486	6110	11465	11151	10075	12324
	51	7584	6573	5506	6294	11574	11504	9930	12879
	52	7789	6603	5505	6020	11702	11311	10038	12697
	53	7755	6451	5661	6104	11397	11078	9899	12563
	54	8034	6325	5555	5997	11574	11332	10546	12615
	55	7811	6620	5762	6106	11591	11023	10334	12123
	56	7567	6383	5583	6395	11409	11349	10183	12221
	57	7969	6494	5222	5999	11598	11075	10193	12761
	58	7891	6641	5631	6198	11502	11445	10375	12629
	59	7906	6761	5840	6367	11546	11740	10098	12865
	60	7586	6573	5737	6122	11778	11271	10277	12551
		Each timepoint P<0.001
		Ctrl	FD
2h	Biological replicate 1	0.000207	0.000621
	Biological replicate 2	0.000367	0.000366
	Biological replicate 3	0.000367	0.000414
	Biological replicate 4	0.000733	0.000346
	Biological replicate 5	0.000366
		CM+ctrl symN	CM+FD symN
2j	Biological replicate 1	1	3.23036
	Biological replicate 2	1	1.46427
	Biological replicate 3	1	1.51568
	Biological replicate 4	1	2.03635
		P=0.0414
[truncated: 28 more columns]

## Sheet: Fig. 3
		WT	KO
3c	Biological replicate 1	325.7	238.2
	Biological replicate 2	284.7	262.5
	Biological replicate 3	306.8	221.2
	Biological replicate 4	264.9	211
	Biological replicate 5	254.4	252.2
	Biological replicate 6	256.5	264.1
	Biological replicate 7	359.1	293.7
	Biological replicate 8	230.9
	Biological replicate 9	203.9
	Biological replicate 10	275.6
	Biological replicate 11	173.4
3g		HAND2	PHOX2B	ASCL1	TH	PRPH
	Biological replicate 1	12810.1	245.572	3.27161	46.5271	85.6274
	Biological replicate 2	19083	809.002	2.36198	60.7579	125.801
	Biological replicate 3	25620.3	115.761	1.30134	142.025	331.991
	Biological replicate 4	17991.2	196.72		166.572	202.251
	Biological replicate 5	21920.6			119.843	220.556
3i		WT										FD
	Biological replicates	1	2	3	4	5	6	7	8	9	10	1	2	3	4	5	6	7	8	9	10
	DIV2	0	0	0.000206	0	0.000624	0.000208					0	0.00499	0.000618
	DIV4	0.000205	0.000208	0.00229	0.000416	0.000624	0	0.000591				0.00791	0.007286	0.000197
	DIV7	0.000181	0	0	0.001031	0.001031	0.000413	0.000412	0.000412			0.000363	0.006807	0.001031	0.010408
		D4 P=0.022
		D7 P=0.0152
		WT	KO
3j	Biological replicate 1	1	2.5
	Biological replicate 2	1	2.12766
	Biological replicate 3	1	6.6
	Biological replicate 4	1	6.6
	Biological replicate 5	1	3
	Biological replicate 6	1	16
		P=0.037

## Sheet: Fig. 4
		Ctrl												FD
4b	Biological replicates	1	2	3	4	5	6	7	8	9	10	11	12	1	2	3	4	5	6	7	8	9	10	11	12
	CHRNA3	3.47015	2.15846	3.4822	1.69349	4.14106	12.4235	4.3319	1.94531	29.2426				23.5883	12.6407	11.3137	9.81508
	CHRNB4	0.230047	0.482968	0.976032	5.59834	2.43682	16.1113	0.832199	2.08493	6.40856				4.75683	5.25977	2.21146	7.33603
	Nav1.7	3.86375	2.87787	6.9163	8.4855	6.25496								11.7942	14.2215	5.44526	4.64282	11.9588
	KCNQ2	0.832199	0.460094	0.666649	0.481297	0.325335								0.468136	0.600818	0.512278	0.82932	0.392292
	KCNQ3	0.233258	0.323088	0.716978	1.18099	0.837987								5.57897	4.61075	1.6529	2.92817	6.52058
	Maxi-K	2.14355	0.716978	1.33793	6.58873	4.87364								4.14106	1.77769	0.372419	4.21344	2.68514
	GAAR	0.193446	8.45614	3.49429	0.230047	0.496546								2.60268	15.9446	3.64268	1.71713	19.4271
	P2RX4	0.521233	0.171348	0.707107	0.712025	1.29235								0.885768	1.6644	0.45219	0.840896	0.952638
	P2RX7	3.18215	0.210224	2.36199	20.6776	12.4235								19.2929	9.48074	0.600818	7.06162	18.8959
	Cav2.1	0.45376	0.873573	1.59107	1.20581	1.67018								1.73508	2.34567	1.16473	1.38511	1.23114
	Cav2.2	1.24833	0.904379	3.26029	3.5186	5.38893								3.37526	4.54727	2.07053	1.71713	2.0209
	Cav1.2	6.25496	4.59479	11.2356	7.38706	7.11074								12.7286	15.455	3.07375	7.11074	6.54322
	Cav1.3	15.6165	15.5625	23.5883	42.3708	39.9466								40.3641	38.1867	15.2422	14.6721	42.9623
		Ctrl	FD
4c	Biological replicate 1	6.9e-05	0.363825
	Biological replicate 2	0.00013	0.259735
	Biological replicate 3	8.7e-05	0.233223
	Biological replicate 4	0.000173	0.32422
	Biological replicate 5		0.479702
		P=0.0003
4d		Ctrl												FD
	Biological replicates	1	2	3	4	5	6	7	8	9	10	11	12	1	2	3	4	5	6	7	8	9	10	11	12
	NET1	97.3426	102.893	62.2499	44.1702	46.8507								8.87656	23.5067	18.8305	11.6318
	ADRA2A	0.61132	0.0804926	0.107321	26.5382	1.18099	0.550953	0.876606	0.206613	0.246558	0.328736	3.34035	0.180491	0.210954	1.12896	0.646176	0.952638	4.09823
	ADRB2	0.690159	0.609205	0.45219	17.9387	5.61778	1.71119	5.81589	1.61328	3.41054	6.02099	16.2234	1.53156	1.31039	4.43828	3.13834	1.04972	2.44528
	VMAT1	2.77022	3.00008	2.07772	18.3792	8	9.98664	10.8528	1.89212	12.1678				4.85678	4.54727	3.97237	3.4822	21.1854
		NET P<0.0001
		Ctrl	FD
4h	Biological replicate 1	2041	988
	Biological replicate 2	3980	630
	Biological replicate 3	3525	563
	Biological replicate 4	5147	1202
	Biological replicate 5	4386	2112
	Biological replicate 6	1884
	Biological replicate 7	5836
	Biological replicate 8	4586
	Biological replicate 9	4758
		P=0.0007
4i		Ctrl					FD
	Time (second)	Biological replicates 1	Biological replicates 2	Biological replicates 3	Biological replicates 4		Biological replicates 1	Biological replicates 2	Biological replicates 3	Biological replicates 4
	0	3510	2784	4099.5	4275		1570	2199	3379	3412
	1	3375	2797	3910	4278.5		1660	2103	3436	3538
	2	3326	2540	3821.5	4188		1910	2262	3372	3293
	3	3158	2652	3989	4240.5		1499	2266	3401	3488.5
	4	3340	2533	3867	4433		1796	2112	3492	3283
	5	3147	2746	3971.5	4227.5		1689	1984	3423	3455
	6	3492	2202	3803.5	4316		2178	2119	3810	3453
	7	3406	2689	3816.5	4307.5		1795	2318	3598	3579.5
	8	3491	2740	4094	4286		1498	2164	3487	3274
	9	3290	2315	3946	4254.5		1508	2059	3597	3383
	10	3246	2528	3952	4331		1511	1981	3451	3529.5
	11	3413	2485	3958	4534		1605	2232	3430	3459.5
	12	3378	2598	4142.5	4275		1790	2242	3385	3373.5
	13	3437	2667	3902	4277		1633	2027	3477	3286.5
	14	3786	2667	4074.5	4304.5		1775	2330	3629	3280
	15	3380	2804	3967.5	4327.5		1602	1927	3293	3389.5
	16	3645	2560	4147.5	4247.5		1781	2071	3183	3403
	17	3723	2601	4094	4384		1750	2249	3402	3368.5
	18	3479	2524	3891.5	4141.5		1765	2296	3722	3281
	19	3607	2463	3675	4291.5		1649	1985	3173	3440.5
	20	3487	2641	3993.5	4401		1594	1988	3461	3336
	21	3370	2518	3963	4305		1791	1977	3343	3278.5
	22	3557	2477	3939	4202		1720	2332	3798	3461.5
	23	3609	2622	4026	4252		1434	1891	3629	3542
	24	3403	2599	4092	4236		1545	2456	3271	3586.5
	25	3208	2780	3934	4177.5		1534	2174	3582	3207.5
	26	3646	2717	4149.5	4386		1800	1868	3675	3398.5
	27	3600	2529	3912	4294.5		1915	2027	3601	3633.5
	28	3420	2677	3981	4189		1413	1995	3629	3322.5
	29	3636	2674	4040	4319.5		1726	2325	3702	3393
	30	3334	2649	4005	4042.5		1900	2131	3282	3282.5
	31	3487	2789	3704.5	4239.5		1691	2091	3489	3338.5
	32	3516	2843	3944.5	4065.5		1603	2229	3343	3401
	33	3425	2490	3941	4298.5		1581	2158	3577	3408.5
	34	3363	2796	3871	4390		1525	2194	3474	3505
	35	3132	2797	3827	4469		1596	2381	3626	3317
	36	3508	2766	3834.5	4070.5		1642	2253	3572	3360
	37	3316	2699	4341	4124		1828	2164	3794	3480.5
	38	3429	2700	4016.5	4197		1778	2076	3714	3294
	39	3549	2527	4058	4164.5		2038	2151	3621	3672.5
	40	3476	2729	3732	4073.5		1686	2291	3303	3186.5
	41	3489	2538	3795.5	4276		1807	2084	3543	3413.5
	42	3440	2811	3814	4095.5		1533	1958	3585	3346.5
	43	3330	2540	3928	4305		1660	2131	3500	3295
	44	3599	2627	3891.5	4256.5		1647	2122	3776	3478
	45	3155	2857	3534	4349.5		1990	2132	3515	3606.5
	46	3344	2561	4134	4319.5		1635	1836	3395	3400
	47	3217	2553	3587	4341.5		1535	2220	3336	3409
	48	3379	2481	3695	4081		2076	2428	3466	3324
	49	3488	2834	3893.5	4238		1535	1779	3306	3315
	50	3232	2963	4121	4156.5		1701	1937	3531	3148.5
	51	3373	2571	3897.5	4352		1918	2217	3489	3304
	52	3453	2607	3719.5	4367.5		1730	2289	3387	3426.5
	53	3333	2354	4023	4194.5		1539	1908	3664	3436
	54	3409	2499	3811	4257.5		1828	2220	3761	3420.5
	55	3320	2805	4001.5	4205.5		1551	2147	3508	3397
	56	3223	2650	3832	4255.5		1548	2076	3620	3357.5
	57	3498	2663	3811.5	4126.5		1425	2023	3411	3479
	58	3539	2619	3895	4253		1647	2023	3704	3398
	59	3502	2416	3905.5	4205		1686	2207	3626	3365.5
	60	3365	2413	4028	4333		1767	2102	3471	3512
		Ctrl	FD
4j	Biological replicate 1	1	1.74365
	Biological replicate 2	1	1.57676
	Biological replicate 3	1	1.6971
	Biological replicate 4	1	3.51035
	Biological replicate 5	1	9.29567
	Biological replicate 6	1	8.86127
		P=0.0437
	Total	Ctrl	FD		Glyco/total	Ctrl	FD			Uncropped gel
4k	Biological replicate 1	1.35678	0.764237		Biological replicate 1	0.414626	0.405019
	Biological replicate 2	0.937238	0.624656		Biological replicate 2	0.438197	0.440314
	Biological replicate 3	1.33422	1.01139		Biological replicate 3	0.427967	0.40432
	Biological replicate 4	1.12768	0.730263		Biological replicate 4	0.412272	0.419643
		P=0.0192
4l		Baseline							+NETi
	Biological replicates	1	2	3	4	5	6		1	2	3	4	5	6
	24hr	1	1	1	1	1	1		2.7158	1.09743	1.63288	2.75395	1.26387	1.87383
	48hr	1	1	1	1				1.26871	2.41067	1.03284	4.26871
	72hr	1	1	1	1	1			9.32441	1.91477	6.43167	5.2471	3.89753
		72hr P<0.0001
4m		Ctrl				FD				M1+2
	Biological replicates	1	2	3	4	1	2	3	4	1	2	3	4
	Rab3a	30.803	27.379	25.1067	23.5883	12.8171	21.9325	16.8538	9.71356	17.6305	24.761	17.2079	17.2079
	Rab4a	4.08405	4.34694	4.42292	3.26029	1.7593	2.72263	3.16017	2.74157	6.32033	3.77114	4.46915	3.73213
	Rab7a	2.61172	2.49666	2.47084	2.35381	2.38667	2.62079	3.28297	2.92817	2	1.77154	1.63014	1.83401
	Rab11a	1.69937	1.87905	1.80876	1.7411	1.59107	2.45377	3.28297	3.13834	2.25012	1.77768	2.01391	1.84676
		Rab3a ctrl vs FD P<0.0001
		Rab3a ctrl vs FD P<0.0001

## Sheet: Fig. 5
		Ctrl	FD	FD+Dexmed
5a	Biological replicate 1	0.208659	1.18646	0.167996
	Biological replicate 2	0.246274	1.65927	0.234943
	Biological replicate 3	0.191441	1.96713	0.278535
	Biological replicate 4	0.147126	2.10799	0.298479
	Biological replicate 5	0.142015	1.2798	0.181213
		Ctrl vs. FD P<0.0001
		FD vs. FD+Dexmed P<0.0001
		Ctrl	FD	FD+Carbidopa
5b	Biological replicate 1	0.208659	2.46514	0.887357
	Biological replicate 2	0.246274	1.33672	0.329114
	Biological replicate 3	0.191441	2.53706	0.879144
	Biological replicate 4	0.38673	1.65927	0.277577
	Biological replicate 5	0.000183	1.96713	0.983424
	Biological replicate 6	0.142015	2.10799	0.299342
	Biological replicate 7	0.29347	2.79088	1.16581
		Ctrl vs. FD P<0.0001
		FD vs. FD+Dexmed P<0.0001
		Ctrl	FD	FD+CNO
5c	Biological replicate 1	0.208659	1.18646	0.364048
	Biological replicate 2	0.246274	1.65927	0.246433
	Biological replicate 3	0.191441	1.96713	0.133015
	Biological replicate 4	0.38673	2.10799	0.45916
	Biological replicate 5	0.000183	2.79088	0.427473
	Biological replicate 6	0.142015	1.2798	0.651648
	Biological replicate 7	0.29347	0.987897	0.148596
	Biological replicate 8	0.000134	0.619592	0.229092
	Biological replicate 9	0.091894	4.50265	0.429787
	Biological replicate 10	0.147126	2.44444	0.451679
		Ctrl vs. FD P<0.0001
		FD vs. FD+Dexmed P<0.0001
		Ctrl	FD	FD+Propranolol
5d	Biological replicate 1	0.208659	3.6292	0.733436
	Biological replicate 2	0.246274	3.00006	0.606292
	Biological replicate 3	0.147126	6.00723	1.21402
	Biological replicate 4	0.000134	6.96541	1.40766
	Biological replicate 5	0.091894	1.18646	0.239775
	Biological replicate 6	0.142015	1.65927	0.335326
	Biological replicate 7	0.29347	2.44444	0.494005
		Ctrl vs. FD P=0.0003
		FD vs. FD+Dexmed P=0.0017
	+Propranolol	Ctrl	FD
5e	Biological replicate 1	0.51772	0.186821
	Biological replicate 2	0.651014	0.258617
	Biological replicate 3	0.894251	0.111585
	Biological replicate 4		0.0413287
	Biological replicate 5		0.390294
	Biological replicate 6		0.133261
	Biological replicate 7		0.292745
		P=0.0011
		Ctrl	FD	FD+Flupirtine
5f	Biological replicate 1	0.208659	1.049	0.000754
	Biological replicate 2	0.246274	2.21854	0.076546
	Biological replicate 3	0.191441	0.810412	0.000754
	Biological replicate 4	0.091894	2.79088	0.018854
	Biological replicate 5	0.000183	1.2798	0.01546
		Ctrl vs. FD P=0.0012
		FD vs. FD+Dexmed P=0.0006
		Ctrl	FD	FD+BGP15
5g	Biological replicate 1	0.208659	1.18646	1.60799
	Biological replicate 2	0.246274	1.65927	0.856012
	Biological replicate 3	0.191441	1.96713	1.66739
	Biological replicate 4	0.38673	2.10799	1.14362
	Biological replicate 5	0.000183	0.99137	0.912057
	Biological replicate 6	0.142015	1.2798	1.14645
	Biological replicate 7	0.29347	0.987897	1.01598
	Biological replicate 8	0.000134	0.619592	0.74983
	Biological replicate 9	0.091894	1.26893	2.14106
	Biological replicate 10	0.147126	2.44444	1.3537
		Ctrl	FD	FD+NSC87877
5h	Biological replicate 1	0.208659	1.18646	1.11048
	Biological replicate 2	0.246274	1.65927	1.32428
	Biological replicate 3	0.191441	1.96713	2.0792
	Biological replicate 4	0.38673	2.10799	1.58973
	Biological replicate 5	0.000183	2.79088	2.35554
	Biological replicate 6	0.142015	1.2798	1.87518
	Biological replicate 7	0.29347	1.86442	1.01312
	Biological replicate 8	0.000134	1.12806	3.87021
	Biological replicate 9	0.091894	4.50265	2.06875
	Biological replicate 10	0.147126	2.44444	1.2905
	Biological replicate 11			3.14507
		Vehicle	+NETi	+Dexmed	+CNO	+Flupirtine	+NSC87877	+BGP-15	+Carbidopa
5i	Biological replicate 1	1	0.853503	0.992248	1.11757	1.01589	1.00695	1.07547	0.924281
	Biological replicate 2	1	0.858108	0.837321	1.06486	1.00993	1.02185	0.798411	0.973482
	Biological replicate 3	1	0.786982	1.08197	1.11054	1.10824	0.920556	1.09335	0.973482
	Biological replicate 4	1	1.08485	1.08824	1.01214	0.94141	0.747766	0.875869	1.1246
	Biological replicate 5	1	0.843243		1.04377	0.965243	0.87289	0.890765	1.19137
	Biological replicate 6	1	1.06135		1.01917	0.983118	0.97716	0.983118	0.889137
	Biological replicate 7	1				1.04866	0.923535	0.94141	1.16326
	Biological replicate 8	1					0.932473	1.03674	0.797764
	Biological replicate 9	1							0.948882
		Control				FD				FD+Dexmed				FD+CNO
5j	5 min	2.03194	2.2107	2.07991	2.1699	1.01987	1.12394	0.940023		1.00742	1.15	0.903074
	24 hr	2.14874	2.05317	1.92134	1.95372	0.971521	1.12405	0.939714		0.954958	1.11217	0.92053		0.962352	1.11251	0.94382
	48 hr	2.00504	1.98978	1.95727	1.95683	0.974808	1.13035	0.940268		0.953704	1.12835	0.920949		0.985425	1.11549	0.939212
	72 hr	1.94551	2.05275	1.95867	1.99777	0.976578	1.15601	0.927273						0.986282	1.15525	0.919228
		Control				FD				FD+CNO
5k	24 hr	1	1	1		0.551908	0.896577	0.191777		0.577343	0.627419	0.748721
	48 hr	1	1	1		0.543367	0.456916	0.134437		0.803851	1.00696	0.673617
	72 hr	1	1	1		0.3588	0.518081	0.103755		0.89969	1.03706	0.576343
		24hr ctrl vs FD P=0.0196
		48hr ctrl vs FD P=0.0017
		48hr FD vs FD+CNO P=0.0206
		72hr ctrl vs FD P=0.0008
		4872hr FD vs FD+CNO P=0.0087

## Sheet: Suppl. Fig. 1
		Ascl1	PHOX2B	peripherin	GATA3	HAND2
1b	Biological replicate 1	155.417	1652	1562.89	8.42689	2.18859
	Biological replicate 2	45.8866	205.074	2040.91	2.77022	3.27161
	Biological replicate 3	51.8043	168.313	948.826	62.466	3.55537
	Biological replicate 4	215.269	1826.67	668.6		4.82323
	Biological replicate 5	208.659	945.543	3050.86		3.14923
	Biological replicate 6	119.843	873.098	1499.22		2.64818
	Biological replicate 7	58.2829	254.232
		HOXB2	HOXB5	HOXB7	HOXC9	HOXA10
1c	Biological replicate 1	1.41912	6494.49	2312.12	9.25351	0
	Biological replicate 2	0.38958	4299.64	2628.46	32.3344	0.29525
	Biological replicate 3	15.5625	474.413	2179.83	64.8934	1.53688
	Biological replicate 4	5.46416			43.2611	1.87254
	Biological replicate 5	10.3747			79.3413
	Biological replicate 6	8.81524			49.0099
	Biological replicate 7	4.67511			38.4524
	Biological replicate 8	3.74509			63.7786
		CHRNA3	CHRNB4	VMAT1
1e	Biological replicate 1	1.69349	5.59834	18.3792
	Biological replicate 2	4.14106	2.43682	8
	Biological replicate 3	1.94531	16.1113	9.98664
	Biological replicate 4	4.3319	6.40856	10.8528
	Biological replicate 5		2.08493	12.1678
		a2AR	b2AR	NET
1f	Biological replicate 1	15.0846	17.9387	102.893
	Biological replicate 2	7.88986	5.61778	41.9326
	Biological replicate 3	6.49802	1.71119	13.2691
	Biological replicate 4	6.63456	5.81589	62.2499
	Biological replicate 5	9.88335	6.02099	46.8507
	Biological replicate 6	15.5086	16.2234	16.3362
	Biological replicate 7	17.6305	1.53156	14.3701
	Biological replicate 8	26.5382		278.204
	Biological replicate 9	6.49802		36.2523
	Biological replicate 10	14.3204		116.162
		TH	AAAD	DBH	MAO-A
1g	Biological replicate 1	153.809	2.51403	513.778	1.10573
	Biological replicate 2	34.0598	9.91766	214.525	1.07923
	Biological replicate 3	7.88986	49.8665	659.395	0.2973
	Biological replicate 4	55.3304	116.97	123.64	0.66665
	Biological replicate 5	66.0277	82.1393	131.143	0.43982
	Biological replicate 6	11.5514	326.288	59.3016	1.20999
	Biological replicate 7	66.0277	12.996	111.045	0.24232
	Biological replicate 8	118.193		83.2859
	Biological replicate 9	10.6295
	Biological replicate 10	8.60396
		8 mil			4 mil
1i	ESC	87	80	90	43	52	57
	iPSC	78	89	80	60	43	45
		Ctrl	Thawed
1j	Biological replicate 1	0.237677	0.061353
	Biological replicate 2	0.064165	0.208659
	Biological replicate 3	0.09939	0.050412

## Sheet: Suppl. Fig. 2
		-Aphi											+Aphi
2a	Biological replicates	1	2	3	4	5	6						1	2	3	4	5	6	7	8	9	10	11
	TH/DAPI	56.6845	31.8182	59.4595	41.5663	21.8978	34.7826						78.2609	73.1092	67.8571	65	71.7172	61.9403	78	86.4662	77.907	73.8806	74.0741
	TH/PRPH	95.9999	89.9629	88.7526	95.7891								99.3891	85.5166	91.4558	86.8618	83.8838	99.3393	90.4312	81.5101	98.6415	87.6792	90.5493
		TH/DAPI P<0.0001
		# of spikes/min	# of bursts/min
2e	Biological replicate 1	78.5	1.81
	Biological replicate 2	171.1	7.69
	Biological replicate 3	44.2	1.63
	Biological replicate 4	51.6	3.99
	Biological replicate 5	53.8	2.24
	Biological replicate 6	42	0.97
	Biological replicate 7	57.7	5.22
	Biological replicate 8	23.2	1.96
	Biological replicate 9	106.8	3.04
		NE	ACh
2g	Biological replicate 1	624.62	76
	Biological replicate 2	629.17	109.333
	Biological replicate 3	661.15	99.3333
		P<0.0001

## Sheet: Suppl. Fig. 4
		Ctrl	FD
4a	Biological replicate 1	0.73	1.03444
	Biological replicate 2	0.675556	0.494444
	Biological replicate 3	0.486667	0.773333
	Biological replicate 4	0.997778	0.615556
	Biological replicate 5	0.253333	0.615556
	Biological replicate 6	0.966667	0.211111
	Biological replicate 7	0.844444	0.611111
	Biological replicate 8	0.666667	0.777778
	Biological replicate 9	0.411111	1.16667
	Biological replicate 10	1.04444	0.777778
	Biological replicate 11	0.844444	0.466667
	Biological replicate 12	1.10111	1
	Biological replicate 13	0.474444	0.577778
	Biological replicate 14	0.62	0.944444
	Biological replicate 15	0.634444
	Biological replicate 16	0.59
	Biological replicate 17	0.611111
	Biological replicate 18	0.322222
	Biological replicate 19	0.733333
	Biological replicate 20	0.788889
	Biological replicate 21	1.4
		BryT	SOX17	Pax6	SIX1	Eya1	FOXA2	OTX2
4c	Biological replicate 1	0.032129	0.421908	0.073812	117.377	14.1233	0.089312	0.127185
	Biological replicate 2	0.031577	0.552865	0.50874	44.7867	9.28563	0.044041	0.22688
	Biological replicate 3	0.01612	0.590496	0.395021	13.1775	5.01066	0.062068	0.337978
	Biological replicate 4	0.033262	0.776469	0.078836	167.73	12.0003	0.121161	0.186856
	Biological replicate 5	0.018581	0.205185	0.167241	19.0273	6.02099	0.035403	0.340329
	Biological replicate 6	0.0025	0.037681	1.0105	166.572	7.8626	0.0579	0.1276

## Sheet: Suppl. Fig. 5
		cTnT	NKX2.5
5c	Biological replicate 1	1384.36	14.3701
	Biological replicate 2	1374.79	8.72406
	Biological replicate 3	1067.48	6.45313
	Biological replicate 4	2352.53	14.2215
	Biological replicate 5	2194.99
		CM	CM+ctrl conditional medium	CM+ctrl symN	CM+ctrl symN+Nicotine
5e	Biological replicate 1	1	1.1034	1.66365	2.25302
	Biological replicate 2	1	1.82182	1.57448	2.10801
	Biological replicate 3	1	1.73658	1.71065	2.11606
	Biological replicate 4	1
		CM vs. CM+ctrl conditional medium P=0.0187
		CM vs. CM+ctrl symN P=0.0073
		CM vs. CM+ctrl symN+Nicotine P=0.0001
		CM+ctrl conditional medium vs. CM+ctrl symN+Nicotine P=0.0165
		CM+ctrl symN vs. CM+ctrl symN+Nicotine P=0.041

## Sheet: Suppl. Fig. 7
		H9														T6																wMFR	Ctrl	FD	ELP1-rescued
7a	Biological replicates	1	2	3	4	5	6	7	8	9	10	11	12	13	14	1	2	3	4	5	6	7	8	9	10	11	12	13	14			Biological replicate 1	0.582468	3.2491	2.75746
	D20	8.9e-05	0.008006	0.021837	0.004457	0.010348	0.012821	6.1e-05	0	0.036383						0.328428	0.703396	0.176496	0.414652													Biological replicate 2	0.70408	1.73576	3.29194
	D25	0.003191	0.004229	0.00446	0.001877	0.033945	0.000121	6.1e-05	6.1e-05	0.003364						1.1191	0.20851	2.44573	2.43254													Biological replicate 3	0.543947	1.67576	2.39511
	D30	0.14868	0.008506	0.0047	0.196943	0.434077	5.9e-05	0.00487	0.001022	0.016059	0.025116	0.073672	5.2e-05	0.001032	3.6e-05	0.19532	0.273434	0.996272	2.06247	0.361486												Biological replicate 4	0.965762	2.13669	2.65628
	D35	0.147126	0.208659	0.246274	0.191441	0.38673	0.000183	0.142015	0.29347	0.000134	0.091894					1.26359	0.915884	1.65681	4.84626	1.17016	0.390129	0.425831	0.238104									Biological replicate 5	0.222982	1.94527	2.30722
	D40	0.049871	0.188979	0.119536	0.406491	0.438946	5.7e-05	0.156826								1.58637	1.47925	1.98045														Biological replicate 6	0.748363	2.26684	1.15668
	D45	0.138923	0.129099	0.235015												0.203897	0.456559	2.2467														Biological replicate 7	0.718073	1.59699
	D50	0.152335	0.15077	0.000124												0.497432	0.416972	0.551254	1.51118													Biological replicate 8	0.852986	1.98705
	D55	0.539236	0.008565	0.000268	0.150749	0.269557										0.597518	0.898925	1.15122	4.74878													Biological replicate 9	0.977206	2.30433
	D60	0.392249	3.1e-05	0.402991	0.589414	0.505661	0.272186									1.0916	5.96975	1.16203	3.60706	0.350656												Biological replicate 10	0.445468	1.89672
		D25 P=0.0206																														Biological replicate 11	0.776539	2.16154
		D35 P=0.0255																														Biological replicate 12	0.88697	2.37261
		D55 P=0.0301																															Ctrl vs. FD P<0.0001
		D60 P=0.0006																															Ctrl vs. ELP1-rescued P<0.0001
		H9														652														A1
7c	Biological replicates	1	2	3	4	5	6	7	8	9	10	11	12	13	14	1	2	3	4	5	6	7	8	9	10	11	12	13	14	1	2	3	4	5	6	7	8	9	10	11	12	13	14
	D20	8.9e-05	0.008006	0.021837	0.004457	0.010348	0.012821	6.1e-05	0	0.036383						0.057948	0.004117	0.00391												0	6.1e-05	0.000366	0.008358	0.03093
	D25	0.003191	0.004229	0.00446	0.001877	0.033945	0.000121	6.1e-05	6.1e-05	0.003364						0.286213	0.134573	0.193794												0.214391	0.179883	0.206314	0.023128	0.072687
	D30	0.14868	0.008506	0.0047	0.196943	0.434077	5.9e-05	0.00487	0.001022	0.016059	0.025116	0.073672	5.2e-05	0.001032	3.6e-05	0.45842	0.035083	0.511131												0.016307	0.022542	0.007194	0.01239	0.003797	0.001918	0.001679	0.002878	0.039808	0.004556
	D35	0.147126	0.208659	0.246274	0.191441	0.38673	0.000183	0.142015	0.29347	0.000134	0.091894					0.72434	0.543255	0.851662												0.126659	0.195364	0.163149	0.194363	0.251223
	D40	0.049871	0.188979	0.119536	0.406491	0.438946	5.7e-05	0.156826								0.046623	0.311674	0.433554	0.57746	0.31351	0.906021									0.733248	0.714967	0.167108	0.160421
	D45	0.138923	0.129099	0.235015												0.424184	0.003519	0.78183	0.722276											0.724956	0.624464	0.19386	0.156316
	D50	0.152335	0.15077	0.000124												0.060761	0.436937	0.491766	0.309767	0.204145	0.075									0.786148	0.235908	0.179844
	D55	0.539236	0.008565	0.000268	0.150749	0.269557										0.244457	0.124446	0.194845	0.530719	0.577882	0.207317	0.353358								0.670083	0.756162	0.179844	0.235908
	D60	0.392249	3.1e-05	0.402991	0.589414	0.505661	0.272186									0.451412	0.295798	0.236047	0.371915	0.351937	0.413329	0.596314	0.49346							0.395544	0.260246	0.604823
		H9														M1														M2														M4
7d	Biological replicates	1	2	3	4	5	6	7	8	9	10	11	12	13	14	1	2	3	4	5	6	7	8	9	10	11	12	13	14	1	2	3	4	5	6	7	8	9	10	11	12	13	14	1	2	3	4	5	6
	D20	8.9e-05	0.008006	0.021837	0.004457	0.010348	0.012821	6.1e-05	0	0.036383						0.024934	0.100853	0.043815	0.062387	0.160656										0.125825	0	7.6e-05	0	0.002897	0.000126	0.063007	0.007715							0.062234	0.005512	0.002737	0.094993	0.059442	0.054273
	D25	0.003191	0.004229	0.00446	0.001877	0.033945	0.000121	6.1e-05	6.1e-05	0.003364						0.008105	0.005617	0.006165	0.009864	0.011919										0.594288	0.161678	0	0.163522	0.019869	0.038588	0.000649	0.089266							3.14928	1.45565	0	0.35748	0.968866	0.27747
	D30	0.14868	0.008506	0.0047	0.196943	0.434077	5.9e-05	0.00487	0.001022	0.016059	0.025116	0.073672	5.2e-05	0.001032	3.6e-05	1.79061	0.303287	0.798647	0.258845	0.558273										1.2711	0.992235	0.048136	0.973056	0.234726	0.514488	0.117312	0.778726							0.766172	1.90795	4.12331
	D35	0.147126	0.208659	0.246274	0.191441	0.38673	0.000183	0.142015	0.29347	0.000134	0.091894					2.59695	3.42348	2.04155	2.51454	2.4394										1.69063	2.44638	0.336492	1.14521	1.05065	1.30053									0.058671	0.036382	1.14085	1.12635
	D40	0.049871	0.188979	0.119536	0.406491	0.438946	5.7e-05	0.156826								3.31786	2.21037	3.75635	1.7858											2.56182	3.77262	0.191292	1.08806	1.3155	1.57654	0.634861								0.478362	0.311832	3.60045	1.7441	2.57943	4.60991
	D45	0.138923	0.129099	0.235015												0.15961	3.65709	3.40809	2.94167											3.39736	3.70167	0.673056	3.31074											1.8341	1.80979	6.27403	2.31975	2.2479	1.23317
	D50	0.152335	0.15077	0.000124												1.20216	1.19449	1.34563												3.96708	2.15304	0.720321	2.24845	4.45292										2.5657	3.35114	7.78634	0.989968	0.645325	0.309247
	D55	0.539236	0.008565	0.000268	0.150749	0.269557										0.272683	0.314856	0.515774												1.92005	0.643852	0.884189	4.62945											3.52196	2.24256	1.61493	2.37848	2.10212	2.59553
	D60	0.392249	3.1e-05	0.402991	0.589414	0.505661	0.272186									0.466404	0.366924	0.900416												4.52834	1.56793	3.43232												3.21814	3.85994	2.28151	2.72438	3.28463	1.72666
		D35 P=0.0094
		D40 P=0.0005
		D45 P=0.0017
		D50 P=0.0058
		D55 P=0.0152
		D60 P=0.0008
		Ctrl				FD
7e	Biological replicates	1	2	3	4	1	2	3	4
	D0 hPSC	1.8021	1.76198	1.74642		1.21284	1.2136	1.29747
	SymN	2.03194	2.2107	2.07991	2.1699	1.01987	1.12394	0.940023
		D0 hPSC:Ctrl vs. D0 hPSC:FD P<0.0001
		D0 hPSC:Ctrl vs. SymN:Ctrl P=0.0006
		D0 hPSC:Ctrl vs. SymN:FD P<0.0001
		D0 hPSC:FD vs. SymN:Ctrl P<0.0001
		D0 hPSC:FD vs. SymN:FD P=0.0265
		SymN:Ctrl vs. SymN:FD P<0.0001
		FD	Ctrl	Rescued
7f	Biological replicate 1	0.353379	1.0393	0.728921			Uncropped gel
	Biological replicate 2	0.410016	1.02489	0.621602
		FD vs. Ctrl P=0.002
		FD vs. Rescued P=0.0199
		Ctrl vs. Rescued P=0.0115
[truncated: 8 more columns]

[truncated: 2 more sheets: Suppl. Fig. 8, Suppl. Fig. 10]
